# Supplementary material for: Diagnostic and Prognostic Value of Hypoxia PET in Glioma: A Systematic Review and Meta-Analysis
Source: Cancers (Basel). 2026 Jun 10;18(12):1898. doi: 10.3390/cancers18121898 (PMC13297157; doi:10.3390/cancers18121898)
Supplement: Supplementary file 1 [file cancers-18-01898-s001.zip]

Archive with 4 entries (4 files):
- Supplemental Figures.pdf
- Supplemental File S1.pdf
- Supplemental Table S1.pdf
- Supplemental Table S2.pdf
